# Supplementary material for: CAGE-defined promoter regions of the genes implicated in Rett Syndrome
Source: BMC Genomics. 2014 Dec 24;15(1):1177. doi: 10.1186/1471-2164-15-1177 (PMC4522966; doi:10.1186/1471-2164-15-1177)
Supplement: Supplementary file 1 — Additional file 1: Table S1: List of all tissues, cells and cell lines with the TPM expression of the FANTOM5 defined transcription start sites of the three genes shown per sample in sheets 1 and 2, and averaged TPM expression across replicates shown in sheets 3 and 4. (XLS 24 KB) [file 12864_2013_7082_MOESM1_ESM.xls]

## Sheet: Refseq_TSS
	HUMAN TSS
	REFSEQ TSS_MECP2_HUMAN
	Chromosome	Strand	Exons	transcript name	refseq	TSS	TES	direction
	X	-	1-2-3-4	MECP2_e2	nm_004992	153363188	153287264	antisense
	X	-	1-3-4	MECP2_e1	nm_001110792	153363188	153295686	antisense
	FANTOM5 TSS_MECP2_HUMAN
	cluster_name	promoter_name	chrom_name	Chrom_Start	Chrom_end	strand	dist_nm_004992	dist_nm_001110792
	chrX:153305962..153305995,-	p5@MECP2	chrX	153305962	153305995	-	57193	57193
	chrX:153363125..153363182,-	p1@MECP2	chrX	153363125	153363182	-	6	6
	chrX:153363188..153363203,-	p2@MECP2	chrX	153363188	153363203	-	-15	-15
	REFSEQ TSS_FOXG1_HUMAN
	Chromosome	Strand	Exons		refseq	TSS	TES	direction
	14	+	1	FOXG1	nm_005249	29236278	29239483	sense
	FANTOM5 TSS_FOXG1_HUMAN
	cluster_name	promoter_name	chrom_name	Chrom_Start	Chrom_end	strand	dist_nm_005249
	chr14:29234581..29234601,+	p2@FOXG1	chr14	29234581	29234601	+	1697
	chr14:29234870..29234930,+	p7@FOXG1	chr14	29234870	29234930	+	1408
	chr14:29235961..29236008,+	p1@FOXG1	chr14	29235961	29236008	+	317
	chr14:29236169..29236216,+	p6@FOXG1	chr14	29236169	29236216	+	109
	chr14:29236269..29236285,+	p3@FOXG1	chr14	29236269	29236285	+	9
	chr14:29236301..29236317,+	p5@FOXG1	chr14	29236301	29236317	+	-23
	chr14:29236510..29236521,+	p9@FOXG1	chr14	29236510	29236521	+	-232
	chr14:29237009..29237049,+	p4@FOXG1	chr14	29237009	29237049	+	-731
	REFSEQ TSS_CDKL5_HUMAN
	Chromosome	Strand	Exons		refseq	TSS	TES	direction
	X	+	1 up to 21	CDKL5-1	nm_003159.2	18443725	18671749	sense
	X	+	1 up to 22	CDKL5	nm_001037343.1	18460344	18671749	sense
	FANTOM5 TSS_CDKL5_HUMAN
	cluster_name	promoter_name	chrom_name	Chrom_Start	Chrom_end	strand	dist_nm_003159.2	dist_nm_001037343.1
	chrX:18443717..18443739,+	p1@CDKL5	chrX	18443717	18443739	+	8	16627
	chrX:18443745..18443760,+	p2@CDKL5	chrX	18443745	18443760	+	-20	16599
	MOUSE TSS
	REFSEQ TSS_Mecp2_MOUSE
	Chromosome	Strand	Exons	transcript name	refseq	TSS	TES	direction
	X	-	1-2-3-4	Mecp2_e2	nm_010788	71330932	71272161	antisense
	X	-	1-3-4	Mecp2_e1	nm_001081979	71330975	71272161	antisense
	FANTOM5 TSS_Mecp2_MOUSE
	cluster_name	FANTOM5_promoter_name	Chrom	chrom_start	chrom_end	strand	dist_nm_010788	dist_nm_001081979
	chrX:71330925..71330991,-	p1@Mecp2	chrX	71330925	71330991	-	-59	-16
	chrX:71330995..71331011,-	p2@Mecp2	chrX	71330995	71331011	-	-79	-36
	REFSEQ TSS_Foxg1_MOUSE
	Chromosome	Strand	Exons	transcript name	refseq	TSS	TES	direction
	12	+	1	Foxg1	nm_001160112.1	50483870	50487854	sense
	12	+	40910	Foxg1	nm_008241.2	50483994	50487854	sense
	FANTOM5 TSS_Foxg1_MOUSE
	cluster_name	FANTOM5_promoter_name	Chrom	chrom_start	chrom_end	strand	dist_nm_001160112.1	dist_nm_008241.2
	chr12:50483639..50483654,+	p1@Foxg1	chr12	50483639	50483654	+	231	355
	chr12:50483663..50483678,+	p3@Foxg1	chr12	50483663	50483678	+	207	331
	chr12:50484072..50484092,+	p4@Foxg1	chr12	50484072	50484092	+	-202	-78
	chr12:50484904..50484950,+	pA@Foxg1	chr12	50484904	50484950	+	-1034	-910
	chr12:50485112..50485144,+	pB@Foxg1	chr12	50485112	50485144	+	-1242	-1118
	chr12:50485973..50486015,+	p2@Foxg1	chr12	50485973	50486015	+	-2103	-1979
	REFSEQ TSS_Cdkl5_MOUSE
	Chromosome	Strand	Exons	transcript name	refseq	TSS	TES	direction
	X	-	1 up to 19	Cdkl5	nm_001024624.2	157222240	157432613	antisense
	FANTOM5 TSS_Cdkl5_MOUSE
	cluster_name	FANTOM5_promoter_name	Chrom	chrom_start	chrom_end	strand	dist_nm_001024624.2
	chrX:157432573..157432593,-	p1@Cdkl5	chrX	157432573	157432593	-	20
	chrX:157432597..157432618,-	p2@Cdkl5	chrX	157432597	157432618	-	-5
