# Supplementary material for: CAGE-defined promoter regions of the genes implicated in Rett Syndrome
Source: BMC Genomics. 2014 Dec 24;15(1):1177. doi: 10.1186/1471-2164-15-1177 (PMC4522966; doi:10.1186/1471-2164-15-1177)
Supplement: Supplementary file 9 — Additional file 9: Table S3: Comparison of the expression of the Histone H1 genes promoters and MECP2 in both human and mouse. (XLS 134 KB) [file 12864_2013_7082_MOESM9_ESM.xls]

## Sheet: human_tissue
gene	p1@HIST1H1E	p1@HIST1H1D	p1@HIST1H1C	p1@HIST1H1B	p1@HIST1H1A	p1@H1F0	p1@H1FX	Total Histone1	p1@MECP2	p2@MECP2
cerebellum_adult_donor10252	234.658	27.8408	188.793	4.65423	1.01547	67.3594	166.621	690.942	83.8608	2.11556
medtempgyrus_adult_donor10252	140.319	10.9773	116.933	1.43183	4.58185	71.4004	127.623	473.266	66.6277	2.95911
temporal_lobe_adult_pool1	494.833	11.8404	207.583	1.16351	7.59702	66.4568	264.116	1053.59	61.9397	4.03806
amygdala_adult_donor102529	103.974	3.78282	142.45	0.972726	3.67474	72.9545	112.404	440.213	61.7141	3.99899
parietal_lobe_adult_pool1	248.878	8.20776	79.5678	0.474829	5.01962	69.0537	146.79	557.992	61.4564	4.1378
locus_coeruleus_adult_donor10196	165.086	5.68586	93.1304	1.56851	4.11734	38.2325	88.2288	396.049	60.8779	5.88192
caudate_nucleus_adult_donor10252	138.013	4.02742	149.604	0.884068	5.10795	67.3856	129.663	494.685	60.1166	2.84866
olfactory_region_adult	179.3	7.30772	131.408	0.78297	5.48079	60.9411	205.008	590.229	59.6362	2.08792
occipital_pole_adult_pool1	587.709	20.2633	188.975	0.371122	14.9933	125.736	326.513	1264.56	59.3795	3.56277
putamen_adult_donor10196	134.251	1.93817	93.1616	0.904482	1.80896	67.1901	156.992	456.246	58.5329	2.84266
cerebral_meninges_adult	372.09	23.1218	368.451	5.99455	5.13818	70.2218	225.652	1070.67	58.4468	3.85364
parietal_lobe_adult_donor10252	113.13	11.1698	111.268	0.859214	6.4441	62.4362	142.486	447.793	58.4265	3.43686
occipital_cortex_adult_donor10252	92.2862	11.3282	90.04	3.22269	3.12503	66.5046	100.782	367.289	55.6647	3.41801
thalamus_adult_donor10252	106.972	6.95963	83.3437	1.2029	0.687371	53.529	78.2743	330.969	54.5601	2.49172
postcentral_gyrus_adult_pool1	437.438	16.035	171.823	0.898514	10.9895	83.1471	243.497	963.828	53.3579	3.38671
medulla_oblongata_adult_donor10252	110.403	9.68783	88.7252	3.64493	2.20614	52.7555	74.9128	342.335	52.6596	3.06941
nucleus_accumbens_adult_pool1	212.132	4.66447	101.199	0.540808	4.05606	61.7198	143.923	528.235	52.4584	3.98846
paracentral_gyrus_adult_pool1	287.653	5.45953	108.127	0.638127	6.31036	70.3357	164.849	643.373	51.2628	2.97792
brain_adult_pool1	448.83	19.5911	183.909	3.70642	8.64832	58.5968	302.779	1026.06	51.0074	3.79467
spinal_cord_adult_donor10196	192.928	24.781	126.285	5.74024	1.68007	28.9812	130.065	510.461	50.9621	4.90021
spleen_adult_pool1	1044.71	223.022	553.828	300.42	5.61854	59.1667	467.715	2654.48	50.6816	3.2106
medulla_oblongata_adult_pool1	392.76	13.1659	150.56	5.60527	6.77846	74.0416	142.022	784.933	50.6429	3.97583
bladder_adult_pool1	894.388	121.034	656.081	29.7757	4.57306	54.5718	497.244	2257.67	50.202	2.54059
substantia_nigra_adult_donor10252	81.3759	5.1088	67.2659	1.94621	1.09474	36.978	55.8319	249.601	49.6283	2.5544
dura_mater_adult_donor1	1265.27	108.328	755.261	193.708	32.5947	115.632	475.07	2945.86	49.4089	0.758017
globus_pallidus_adult_donor10252	90.9868	4.82339	80.5726	1.97321	1.31547	48.2339	54.3728	282.278	48.8917	3.94641
kidney_fetal_pool1	929.946	214.77	804.826	245.814	152.755	321.176	548.857	3218.14	48.5971	3.11892
temporal_lobe_fetal_donor1_tech_rep2	442.972	116.836	467.093	253.271	42.463	158.545	704.535	2185.72	48.4933	2.26135
spinal_cord_adult_donor10252	79.1354	9.52556	61.0613	10.2583	0.48849	32.2403	56.6648	249.374	48.3605	1.70972
hippocampus_adult_donor10252	92.384	3.76093	128.933	0.867908	3.6645	61.7179	87.1765	378.505	48.1207	2.98946
parietal_cortex_adult_donor10258	178.964	9.41915	173.977	4.43254	7.20288	87.5427	160.126	621.664	47.6498	1.10814
locus_coeruleus_adult_donor102529	125.402	6.13027	89.588	1.82833	2.47362	43.2345	61.948	330.605	47.5365	2.15097
spleen_fetal_pool1	1197.36	320.244	993.406	651.028	37.3296	151.163	432.848	3783.38	47.4305	2.45936
diencephalon_adult	201.438	5.29493	135.596	0.920858	2.53236	63.9996	164.143	573.925	46.9637	2.07193
corpus_callosum_adult_pool1	353.037	12.5672	144.421	5.43447	1.7662	66.1647	142.044	725.435	46.0572	2.51344
thalamus_adult_donor10196	107.193	5.70852	122.416	2.53712	0	38.6911	101.485	378.031	45.6681	3.1714
parietal_lobe_adult_donor10196	131.161	8.19754	105.307	0	2.52232	56.7522	170.257	474.197	44.7712	0.63058
medtempgyrus_adult_donor10196	142.81	6.76742	92.4014	0.260286	4.59838	34.8783	176.3	458.016	44.4221	3.38371
frontal_lobe_adult_pool1	266.808	9.29024	90.4208	0.890845	5.98139	68.0224	168.179	609.593	44.0968	2.73617
cerebellum_adult_donor10196	239.029	42.6376	266.162	2.5841	2.5841	64.6025	201.56	819.159	43.9297	1.29205
gall_bladder_adult	788.023	61.6535	525.197	48.4094	21.2362	123.992	390.016	1958.53	43.3858	2.28346
cerebellum_adult_pool1	799.736	70.3199	598.332	14.701	1.71512	97.7618	373.406	1955.97	43.368	2.94021
lung_adult_pool1	1007.08	167.984	648.967	96.7117	8.75452	91.047	545.252	2565.8	41.9187	2.05989
appendix_adult	1051.09	235.433	643.105	502.774	27.5705	51.7334	293.982	2805.69	41.8204	2.16846
occipital_cortex_adult_donor10196	107.434	3.54179	109.796	1.1806	3.54179	72.0164	153.478	450.989	41.3209	1.1806
globus_pallidus_adult_donor10196	152.004	4.96745	104.316	0	0.993489	42.2233	128.657	433.161	41.2298	1.98698
smooth_muscle_adult_pool1	443.924	23.8966	346.73	3.67639	2.52752	70.7706	252.982	1144.51	41.1296	1.14887
pons_adult_pool1	231.101	7.52772	73.7717	1.30024	6.15904	74.0454	102.377	496.282	40.7181	2.25832
aorta_adult_pool1	637.558	101.181	524.619	20.2031	6.12718	90.0861	336.995	1716.77	40.0751	2.15279
putamen_adult_donor10258_tech_rep2	151.433	2.64744	138.02	0.176496	3.70641	43.9475	158.493	498.424	38.6526	2.11795
caudate_nucleus_adult_donor10196	107.133	12.3058	78.9021	2.89549	1.44775	57.186	131.021	390.891	36.9175	0
hippocampus_adult_donor10196	80.9272	1.8118	82.739	0.603934	1.20787	42.2754	131.658	341.223	36.84	0.603934
temporal_lobe_fetal_donor1_tech_rep1	344.796	106.315	294.708	166.743	24.8822	182.9	557.102	1677.45	36.8385	1.61573
cerebellum_newborn_donor10223	80.1687	30.499	130.71	13.071	1.16186	15.3947	277.105	548.11	36.0178	1.16186
heart_fetal_pool1	585.064	96.8621	389.36	143.28	53.653	203.076	277.822	1749.12	35.9735	1.43348
medfrontgyrus_adult_donor10258	155.986	3.66738	150.607	0.488984	4.88984	51.3433	300.236	667.219	35.9403	0.977969
heart_adult_pool1	292.341	11.9683	416.537	16.481	9.8101	89.0757	178.348	1014.56	35.7088	2.74683
hippocampus_adult_donor10258	116.857	11.7248	199.321	5.86238	9.37981	39.8642	186.814	569.823	35.1743	0.390825
brain_adult_donor1	254.709	7.98461	146.118	0	0.798461	47.1092	158.894	615.613	35.1323	1.59692
lung_fetal_donor1	370.027	78.1326	465.645	40.7991	9.9241	146.814	590.562	1701.9	34.183	2.04783
stomach_fetal_donor1	1291.22	189.784	709.448	88.336	19.3235	240.854	608	3146.97	33.8161	0.690125
substantia_nigra_adult_donor10258	122.119	10.911	213.604	10.4914	7.55378	41.9655	153.594	560.239	33.1527	0
brain_fetal_pool1	537.699	152.839	550.589	125.218	23.9386	150.998	854.425	2395.71	33.1458	1.84143
ductus_deferens_adult	219.307	25.2732	170.391	2.4458	3.53282	23.0992	137.236	581.285	31.2519	0.543511
occipital_cortex_newborn_donor10223	121.214	8.67752	60.7426	5.96579	8.40634	29.0154	304.527	538.549	30.9137	1.35586
medfrontgyrus_adult_donor10196	116.327	8.56397	86.3534	0	2.85466	47.8155	176.989	438.904	30.6876	2.85466
heart_adult_diseased_donor1	324.544	18.502	513.507	10.6159	11.8292	51.2597	245.076	1175.33	30.3312	1.51656
putamen_adult_donor10258_tech_rep1	293.681	243.108	849.103	117.118	45.25	36.3774	487.99	2072.63	30.1667	0.887255
heart_mitral_valve_adult	169.158	9.30461	165.064	3.90794	6.88541	32.9383	98.2567	485.515	29.2165	2.4192
putamen_adult_donor10252	84.2738	4.01304	124.404	0.802608	1.60522	20.0652	56.9851	292.149	28.8939	1.60522
skeletal_muscle_adult_pool1	184.001	5.6519	161.786	4.39592	0.54949	94.5908	208.963	659.938	28.8875	2.59045
medfrontgyrus_newborn_donor10223	24.5964	11.851	50.9816	6.93171	3.80126	15.6523	178.436	292.25	28.8449	2.23604
caudate_nucleus_adult_donor10258	139.937	2.39617	144.25	0.95847	8.14699	42.6519	143.291	481.632	28.7541	4.31311
medulla_oblongata_newborn_donor10223	119.737	13.2373	148.017	16.5466	3.30931	31.5889	199.161	531.597	28.5804	1.50423
kidney_adult_pool1	456.647	26.9884	407.499	18.1935	20.7802	93.2954	181.331	1204.73	28.1956	2.4143
amygdala_adult_donor10196	103.845	6.44003	92.5754	1.61001	4.02502	45.8852	132.021	386.402	28.1751	1.61001
colon_adult_pool1	581.727	83.6771	450.191	163.441	1.10366	131.435	345.344	1756.92	27.792	1.40465
medtempgyrus_newborn_donor10223	68.0682	7.33821	45.8006	4.55475	9.61559	21.2555	280.37	437.003	27.0755	1.26521
spinal_cord_newborn_donor10223	62.2921	15.3597	143.073	15.0753	1.42219	28.7283	139.091	405.042	26.7373	1.42219
medulla_oblongata_adult_donor10196	110.437	12.224	131.513	4.63669	1.26455	36.2505	88.5186	384.844	26.5556	1.68607
caudate_nucleus_newborn_donor10223	51.4098	12.9111	75.8235	15.2586	7.74668	21.362	226.297	410.809	26.2918	1.40849
occipital_lobe_fetal_donor1	278.834	73.9227	200.346	106.231	13.3447	99.2074	553.455	1325.34	26.1627	1.5803
occipital_lobe_adult_donor1	194.682	5.19152	86.1469	1.13565	2.43353	47.2104	162.56	499.36	26.1199	2.43353
skin_adult_donor1	713.412	121.025	382.185	63.6975	6.36975	121.025	420.404	1828.12	25.479	0
small_intestine_adult_pool1	572.621	68.2616	344.871	126.941	0.791898	188.392	318.422	1620.3	25.1823	0.950277
substantia_nigra_newborn_donor10223	64.1045	9.07674	161.112	5.67296	1.70189	16.4516	256.985	515.105	24.3937	0.567296
parietal_lobe_newborn_donor10223	76.111	8.45678	53.2279	5.2233	8.20805	13.1826	211.917	376.327	24.3754	0.248729
colon_adult_donor1	619.805	128.035	715.831	527.659	0.969961	78.5669	208.542	2279.41	24.249	1.93992
thalamus_adult_donor10258_tech_rep1	60.3382	9.57749	254.761	3.831	3.831	22.986	251.888	607.213	23.9437	0
hippocampus_newborn_donor10223	106.594	4.4913	89.8261	5.09014	7.48551	19.4623	299.72	532.669	23.6542	1.19768
spinal_cord_adult_donor10258	77.3632	9.78155	157.394	1.33385	1.77846	30.2339	124.937	402.822	23.5646	0
locus_coeruleus_newborn_donor10223	48.3889	6.04861	72.5833	4.9685	3.24033	17.9298	78.848	232.007	23.3304	0.864087
medtempgyrus_adult_10258_tech_rep1	103.913	7.21617	163.086	5.77294	10.1026	24.535	542.656	857.282	23.0918	0
globus_pallidus_newborn_donor10223	123.359	6.05159	130.808	24.2064	3.72406	10.7067	186.668	485.524	22.8099	0.465507
colon_fetal_donor1	816.103	222.238	903.203	229.628	1.58364	247.576	483.538	2903.87	22.171	0
heart_pulmonic_valve_adult	103.353	3.34379	121.39	0.506635	3.7491	23.8118	63.228	319.382	21.8866	0.405308
spinal_cord_fetal_donor1	407.095	68.7899	395.807	138.285	13.4052	83.959	175.326	1282.67	21.5189	2.82215
parietal_lobe_fetal_donor1	312.033	84.6301	366.623	208.022	19.0579	117.578	613.406	1721.35	21.319	0.969046
small_intestine_fetal_donor1	761.498	211.241	697.722	456.943	31.7757	228.024	511.991	2899.19	20.8108	0.223772
lung_right_lower_lobe_adult_donor1	286.661	48.6381	193.336	20.0632	0.911964	37.9985	263.862	851.471	20.3672	1.51994
seminal_vesicle_adult	140.912	10.177	79.6545	1.17427	2.93567	9.39414	109.207	353.455	20.354	1.95711
amygdala_newborn_donor10223	61.1866	6.28795	55.3823	3.62766	6.04611	22.9752	228.543	384.049	19.5894	1.20922
placenta_adult_pool1	477.039	42.0487	478.888	117.191	1.16802	107.069	212.58	1435.98	19.2723	1.16802
skeletal_muscle_fetal_donor1	878.896	316.942	826.447	380.63	48.7027	96.6561	341.668	2889.94	18.7318	2.24782
artery_adult	134.844	11.898	217.47	1.98301	1.322	45.6092	112.37	525.496	18.5081	0.661002
thalamus_newborn_donor10223	41.8867	2.73174	51.9031	1.82116	3.18703	15.9352	112.912	230.377	16.8457	0.45529
left_ventricle_adult_donor1	280.503	26.9437	583.619	25.0191	8.66047	53.8874	261.258	1239.89	16.8398	0.962275
locus_coeruleus_adult_donor10258	171.762	2.97424	121.2	1.30123	3.16013	25.281	76.7725	402.451	16.7301	2.60246
putamen_newborn_donor10223	43.4566	16.2365	99.807	7.64073	6.68564	22.4446	115.088	311.359	16.2365	0
skin_fetal_donor1	662.46	225.923	515.569	189.097	31.0334	111.72	251.164	1986.97	16.1374	0
medtempgyrus_adult_10258_tech_rep2	5.2198	0	1.30495	0	1.30495	5.2198	7.8297	20.8792	15.6594	3.91485
heart_tricuspid_valve_adult	29.5183	1.38367	18.2183	1.61428	0.230612	6.45713	27.6734	85.0957	15.451	0.922448
left_atrium_adult_donor1	530.744	49.9827	634.832	25.249	16.4891	101.511	429.233	1788.04	14.428	0.515285
thalamus_adult_donor10258_tech_rep2	122.428	5.00843	96.4958	0.779089	1.44688	17.4739	93.602	337.234	14.2462	0.890388
parotid_gland_adult	214.144	11.7284	80.4808	8.08852	0.606639	33.3652	59.6529	408.066	13.5483	0.808852
liver_fetal_pool1	1143.26	360.206	1402.04	1186.52	14.9153	152.137	386.307	4645.39	13.4238	2.2373
skelmuscle_soleus_muscle_donor1	50.4031	1.36224	78.3291	0	0	56.7602	102.849	289.704	12.4872	0.227041
duodenum_fetal_donor1_tech_rep1	475.26	109.54	394.872	131.624	6.18369	60.0701	252.648	1430.2	12.3674	1.76677
pancreas_adult_donor1	288.067	1.48744	219.893	2.23116	0.247906	39.665	89.2463	640.838	12.1474	0
bone_marrow_adult	104.896	11.513	182.381	43.1282	1.46197	7.67535	85.8909	436.946	10.782	0.365493
liver_adult_pool1	196.964	3.27765	139.186	2.97275	12.8819	126.304	147.494	629.08	10.519	0.457346
salivary_gland_adult_pool1	170.496	6.05312	126.989	3.90931	1.38717	32.2833	87.518	428.636	9.71021	0.37832
cerebrospinal_fluid_donor2	84.3695	3.20391	106.085	3.91589	4.27187	21.7154	57.3143	280.876	8.89974	1.42396
globus_pallidus_adult_donor10258	20.3258	0.489778	13.8362	0.489778	0.122444	3.306	18.734	57.304	3.91822	0.612222

## Sheet: mouse_tissue
gene	p1@Hist1h1e	p1@Hist1h1d	p1@Hist1h1c	p1@Hist1h1b	p1@Hist1h1a	p1@H1f0	p1@H1fx	Total Histone1	p1@Mecp2	p2@Mecp2
cerebellum_embryo_E12_biol_rep3_E12R3	2875.4	2461.07	2439.08	611.237	961.562	208.632	538.191	10095.2	53.5016	3.66449
visual_cortex_-_Mecp_knockout_neonate_N60-70_donor2	115.766	16.7777	199.935	1.67777	34.674	14.8203	45.0203	428.671	52.5703	1.67777
cerebellum_adult	205.354	41.6413	78.434	3.993	11.6938	41.9265	24.8137	407.856	51.6238	1.9965
cerebellum_embryo_E13_biol_rep1_E13R1	993.354	777.269	641.334	162.892	343.371	75.1034	203.687	3197.01	49.0118	4.75703
diencephalon_adult	188.77	29.2067	78.6004	1.50329	8.80496	24.4821	44.4543	375.822	47.8904	4.93937
hippocampus_neonate_N00	514.508	227.276	215.988	68.2331	99.9665	71.4942	294.882	1492.35	46.534	3.512
olfactory_brain_adult	142.263	54.2556	106.619	3.15439	21.4499	18.9264	74.4437	421.112	46.3696	4.73159
cerebellum_neonate_N30	247.34	41.0088	95.8097	4.2296	7.72362	60.1339	25.3776	481.623	45.974	2.75844
cerebellum_embryo_E14_biol_rep1_E14R1	1219.28	920.852	800.266	232.322	466.718	94.45	289.02	4022.91	45.3581	4.84004
whole_body_embryo_E16	2200.74	1440.97	2001.53	435.776	621.707	239.054	217.473	7157.25	43.1626	4.42693
visual_cortex_-_Mecp_knockout_neonate_N30_donor1	136.064	40.8191	108.095	0.75591	12.8505	24.945	41.575	365.105	43.0869	2.26773
diencephalon_neonate_N30	231.388	71.0121	144.099	5.10649	15.0003	36.5433	56.1714	559.321	43.086	6.06396
visual_cortex_-_Mecp_knockout_neonate_N30_donor3	136.134	45.3779	125.687	1.95876	17.3024	26.4433	38.5223	391.426	42.7663	2.93814
cortex_adult	135.788	34.1936	65.0993	1.64392	10.0279	19.8914	54.7426	321.387	42.2488	4.60298
cerebellum_embryo_E17_biol_rep1_E17R1	1127.52	909.619	1031.88	438.013	478.399	153.47	287.847	4426.75	42.0389	3.67152
cortex_neonate_N30	223.295	51.9237	113.161	4.19115	13.7377	29.5709	45.4041	481.284	41.6787	2.7941
visual_cortex_-_Mecp_knockout_neonate_N30_donor2	137.447	40.9697	116.301	0.660801	15.8592	27.7537	39.6481	378.64	41.6305	3.96481
cerebellum_neonate_N09_biol_rep2_P9R2	1446.29	1671.97	1711.45	425.914	649.259	150.109	331.901	6386.89	41.5526	3.89555
cerebellum_embryo_E14_biol_rep2_E14R2	752.394	614.956	565.912	189.334	268.414	70.7152	227.163	2688.89	41.2505	3.04151
visual_cortex_-_Mecp_knockout_neonate_N60-70_donor3	220.813	74.1904	159.633	5.2742	14.7678	16.8774	37.271	528.827	39.7323	1.75807
spinal_cord_adult	162.397	20.1502	72.2333	1.70764	7.51363	39.4466	51.5708	355.019	39.4466	3.75682
cerebellum_neonate_N09_biol_rep3_P9R3	1841.19	1956.14	2250.84	342.395	826.232	135.328	523.376	7875.5	38.3157	2.85329
cerebellum_neonate_N03_biol_rep2_P3R2	1644.74	1769.56	1600.34	423.555	452.063	143.153	345.767	6379.18	38.2828	2.23995
hippocampus_adult	106.619	37.6916	62.6805	1.66593	7.28842	18.1169	71.4266	305.489	38.108	6.24722
cerebellum_neonate_N06_biol_rep1_P6R1	2333.65	1982.28	2405.26	795.027	939.548	233.056	542.116	9230.94	37.9204	2.92948
cerebellum_embryo_E11_biol_rep1_E11R1	4341.11	4313.95	3276.93	1060.97	2110.97	241.351	636.472	15981.8	37.9156	3.43679
cerebellum_embryo_E16_biol_rep1_E16R1	677.713	702.258	647.402	174.947	258.137	63.5871	172.641	2696.69	37.7239	3.78887
visual_cortex_-_wildtype_neonate_N30_donor1	167.119	67.1805	150.462	1.66563	18.8772	20.5428	42.196	468.043	37.1991	2.77606
visual_cortex_-_wildtype_neonate_N60-70_donor1	110.33	47.911	87.7244	3.03661	13.1587	14.8457	44.1996	321.206	36.7768	3.03661
medulla_oblongata_neonate_N30	281.467	32.6488	151.903	3.09304	10.5393	51.4362	44.3336	575.421	36.6583	4.46773
visual_cortex_-_wildtype_neonate_N30_donor2	136.752	61.136	136.752	4.82653	17.6973	12.8707	45.0476	415.082	36.4671	2.14512
visual_cortex_-_Mecp_knockout_neonate_N15_donor1	126.408	33.2652	88.8181	4.32448	18.6285	20.9571	51.2284	343.63	36.2591	2.32856
cerebellum_embryo_E14_biol_rep3_E14R3	627.291	547.688	488.989	167.066	230.782	64.0502	199.509	2325.38	35.6206	3.67913
cerebellum_embryo_E16_biol_rep3_E16R3	717.324	803.254	720.108	209.536	318.666	69.7836	165.736	3004.41	35.263	3.34071
visual_cortex_-_wildtype_neonate_N60-70_donor2	115.998	48.3897	90.9452	2.40233	9.26611	9.95249	46.6738	323.628	35.0053	5.14784
medulla_oblongata_adult	177.395	19.8695	79.3192	1.74852	5.88138	31.9502	46.5742	362.738	34.3346	3.49704
visual_cortex_-_Mecp_knockout_neonate_N60-70_donor1	135.43	50.0578	111.087	2.05717	14.0573	15.7716	34.2861	362.747	34.2861	2.40003
cerebellum_neonate_N00_biol_rep3_P0R3	947.887	1148.49	1055.29	212.863	303.169	78.3724	272.852	4018.92	34.1871	2.90268
thymus_neonate_N30	1739.24	2128.75	2361.13	544.845	914.437	52.1469	47.5823	7788.13	34.1652	2.76641
lung_embryo_E17	1692.86	1027.41	1120.67	455.003	448.136	201.805	213.324	5159.21	33.4496	1.77216
visual_cortex_-_wildtype_neonate_N30_donor3	118.356	51.5023	89.6339	1.98086	11.8852	16.3421	36.1507	325.851	33.1794	2.97129
cerebellum_embryo_E12_biol_rep2_E12R2	2172.42	2510.12	2436.73	512.157	898.69	130.063	399.331	9059.51	33.1688	2.08937
cerebellum_neonate_N03_biol_rep1_P3R1	1271.11	1272.57	1212.76	301.653	356.617	104.269	266.735	4785.71	32.9782	1.61658
kidney_embryo_E16	1819.63	1307.81	1053.47	626.431	670.391	199.39	527.521	6204.64	32.97	1.57
thymus_neonate_N07	3438.04	4285.83	3509.26	1195.47	2375.63	132.49	220.083	15156.8	32.7396	1.62741
visual_cortex_-_wildtype_neonate_N60-70_donor3	95.9963	38.7021	89.1665	2.65602	9.86523	15.5567	44.773	296.716	32.6312	1.51773
visual_cortex_-_wildtype_neonate_N15_donor2	112.13	38.5966	84.5133	2.99457	12.311	13.6419	54.5676	318.755	32.6075	4.65821
cerebellum_embryo_E13_biol_rep2_E13R2	831.804	876.835	846.908	203.896	322.205	67.1261	171.451	3320.23	32.4443	3.35631
thymus_adult	2303.23	2060.85	3325.42	363.372	1161.66	16.8823	36.1764	9267.59	32.1568	6.43136
cerebellum_neonate_N00_biol_rep1_P0R1	1883.8	1464.1	1586	184.377	434.256	73.9933	308.103	5934.63	32.1446	3.63901
whole_body_embryo_E11	4812.14	4398.63	3264.09	1152.49	2414.12	261.023	604.747	16907.2	32.0768	3.19248
visual_cortex_-_wildtype_neonate_N15_donor3	103.236	30.3636	63.9422	5.35829	17.5037	13.9315	55.369	289.704	31.7925	2.50053
cerebellum_embryo_E12_biol_rep1_E12R1	3488.54	3223.5	2577.95	661.653	1350.77	148.435	449.55	11900.4	31.7094	3.37069
cerebellum_embryo_E15_biol_rep2_E15R2	674.316	600.01	571.402	162.243	247.108	60.289	176.451	2491.82	31.6805	0.768013
whole_body_embryo_E14	3154.38	3878.55	3970.04	685.189	1722.48	189.417	309.253	13909.3	31.5696	1.28855
cerebellum_neonate_N06_biol_rep2_P6R2	1556.96	1839.37	1790.59	420.082	684.951	130.016	377.348	6799.32	31.4457	3.42677
thymus_neonate_N20	2682.11	3104.49	3075.48	690.096	1392.92	41.0758	57.3511	11043.5	31.4435	2.10361
cerebellum_embryo_E17_biol_rep3_E17R3	827.668	1014.62	1029.98	231.102	384.658	73.3231	273.33	3834.68	31.0951	3.45501
lung_neonate_N10	718.991	205.566	252.3	56.8656	79.2524	120.921	64.5458	1498.44	31.0473	2.94133
thymus_neonate_N02	3746.94	4672.94	3981.65	1354.06	2241.36	132.084	148.536	16277.6	31.0234	2.35026
visual_cortex_-_Mecp_knockout_neonate_N15_donor2	114.708	33.5627	99.8385	3.8236	14.8696	15.7192	58.2037	340.725	30.5888	2.97391
cerebellum_embryo_E15_biol_rep1_E15R1	858.846	824.717	590.486	156.621	351.424	53.7656	149.141	2985	30.5451	3.58437
thymus_neonate_N25	2320.81	3112.07	2863.73	950.792	1496.67	41.8633	39.1433	10825.1	30.3922	2.01038
cerebellum_embryo_E15_biol_rep3_E15R3	453.138	442.282	387.859	118.235	169.725	50.0226	129.531	1750.79	29.7789	1.76033
thymus_embryo_E17	3415.85	3351	3194.95	1360.29	2109.04	100.246	106.705	13638.1	29.712	1.29183
cerebellum_neonate_N03_biol_rep3_P3R3	1991.42	2121.06	2387.76	403.196	551.111	157.623	380.352	7992.52	29.6971	0.571099
thymus_embryo_E18	2446.34	2947.61	3011.55	1106.73	1604.32	116.831	121.041	11354.4	29.4708	2.89445
cerebellum_embryo_E18_biol_rep2_E18R2	704.115	811.705	692.554	191.597	294.871	70.9047	190.672	2956.42	29.4409	2.15797
whole_body_embryo_E13	2203.58	1719.02	2088.63	737.5	1023.38	157.558	323.787	8253.45	29.2325	3.71599
cerebellum_embryo_E13_biol_rep3_E13R3	569.985	436.789	431.349	120.736	158.641	55.2787	178.296	1951.07	29.131	2.80781
heart_neonate_N16	233.27	57.3907	176.735	13.1892	18.3935	71.2215	18.6074	588.807	29.0161	1.9962
stomach_embryo_E15	1572.87	1347.05	1215.76	559.593	645.37	235.741	285.632	5862.02	28.8841	1.75055
lung_embryo_E12	2787.99	2838.27	2577.15	1186.24	1644.09	164.674	320.526	11518.9	28.8179	1.4703
cerebellum_embryo_E17_biol_rep2_E17R2	769.374	845.513	805.234	188.137	312.712	75.1189	188.817	3184.91	28.7219	2.71924
testis_neonate_N10	750.877	332.902	853.024	80.3027	2438.93	84.3025	193.373	4733.71	28.3059	2.15371
lung_neonate_N00	527.939	131.748	322.724	31.3233	33.981	125.293	59.0396	1232.05	28.2859	2.27806
lung_embryo_E14	2529.73	2004.47	1807.56	915.031	1052.79	223.197	414.039	8946.82	28.0576	2.02217
heart_embryo_E15	1133.45	772.089	931.681	245.694	311.792	105.453	101.974	3602.13	27.8308	3.044
testis_neonate_N07	1357.09	684.274	713.799	228.381	748.186	169.679	187.915	4089.32	27.7878	3.12613
testis_embryo_E16	1763.26	1207.54	1004.81	437.679	757.599	304.807	333.036	5808.73	27.0877	3.13647
heart_embryo_E18	840.204	510.244	609.372	214.825	183.373	113.731	72.1699	2543.92	26.9584	2.80817
thymus_neonate_N10	2856.94	3798.45	3385.81	994.299	2006.39	93.5825	165.46	13300.9	26.9242	1.89774
kidney_neonate_N00	1506.61	654.682	716.864	184.609	247.043	218.396	233.899	3762.1	26.8782	1.43238
visual_cortex_-_wildtype_neonate_N15_donor1	112.319	38.3967	71.0518	4.30617	15.0716	10.4066	44.1382	295.69	26.5547	2.51193
intestine_embryo_E15	1830.29	1426.77	1172.77	714.593	638.029	202.16	242.552	6227.16	26.5259	3.41622
cerebellum_embryo_E18_biol_rep1_E18R1	742.948	871.06	657.822	146.897	367.243	58.2173	166.867	3011.05	26.2316	1.69236
whole_body_embryo_E17e5	1195.05	696.97	1027.14	274.339	328.422	156.142	124.521	3802.58	26.1691	2.39883
kidney_neonate_N10	783.892	399.659	383.559	102.966	177.851	147.597	75.0343	2070.56	26.0598	2.39631
skin_neonate_N03	1793.33	808.44	692.58	293.871	370.799	223.511	126.649	4309.18	25.9551	1.56356
cerebellum_embryo_E11_biol_rep3_E11R3	3511.75	3386.58	3334.17	902.613	1659.2	169.431	511.854	13475.6	25.9489	1.7808
thymus_neonate_N06	2985.38	4168.24	3297.51	1241.24	2414.94	101.37	151.864	14360.5	25.9466	2.54378
heart_neonate_N00	828.692	397.465	662.852	108.242	110.799	137.604	80.9254	2326.58	25.7815	1.84154
kidney_embryo_E1	2007.48	1835.24	1522.97	689.276	1153.58	156.72	269.647	7634.91	25.6318	2.48995
heart_embryo_E14	1100.43	744.462	799.426	315.108	306.763	113.094	179.569	3558.85	25.6115	2.58993
cerebellum_neonate_N00_biol_rep2_P0R2	768.184	814.314	672.929	197.101	195.453	72.49	189.313	2909.78	25.6111	1.79727
spleen_adult	3520.31	2724.3	4080.86	729.902	1634.66	10.9874	4.92537	12705.9	25.574	3.031
visual_cortex_-_wildtype_neonate_N15_donor5	87.1637	35.3191	54.0048	2.70024	12.2051	19.3337	32.2949	243.022	25.4902	2.70024
stomach_embryo_E12	2696.65	2075.17	1662.89	1044.72	1238.12	224.742	643.903	9586.19	25.4809	3.82214
gonad_embryo_E13	1537.64	1389.95	1211.19	450.985	1102.47	168.59	250.485	6111.31	25.1332	2.82395
thymus_neonate_N03	3140.73	4086.51	3339.51	1252.69	2342.63	108.307	128	14398.4	25.0797	1.30043
testis_embryo_E13	1753.09	1482.32	1095.65	660.935	1016.82	189.372	265.633	6463.82	24.9541	2.56538
lung_neonate_N06	1152.35	514.496	567.436	122.156	218.271	91.4887	110.506	2776.7	24.8424	1.54194
testis_embryo_E15	2561.95	2202.41	1881.81	846.803	1394.81	239.088	278.806	9405.68	24.402	1.55758
lung_embryo_E18	1170.09	465.832	748.044	156.219	149.439	159.044	164.976	3013.64	24.2945	1.69496
skin_adult	420.891	174.504	242.225	61.1565	62.2772	113.988	22.8937	1097.94	24.1744	3.04182
lung_embryo_E15	2507.75	2325.01	1938.31	803.429	1355.22	144.302	229.371	9303.39	23.9453	2.73061
intestine_embryo_E12	2604.15	2061.64	1708.03	727.137	1325.12	161.302	399.129	8986.51	23.8965	2.56034
lung_adult	273.965	94.6451	217.9	21.241	27.0208	31.9337	7.6583	674.364	23.8419	2.02295
lung_neonate_N30	469.117	163.733	379.029	36.5287	31.4781	89.971	27.4846	1197.34	23.4911	1.87929
testis_neonate_N00	2235.78	1253.81	1360.34	475.976	500.309	253.196	247.383	6326.79	23.3865	1.487
skin_neonate_N00	1566.11	497.754	869.152	117.119	136.638	155.984	119.907	3462.66	23.354	0.697134
spleen_neonate_N20	5186.19	3689.91	4402.97	1161.29	2448.15	14.0878	10.9722	16913.6	23.1635	2.03189
lung_neonate_N07	1189.21	466.905	608.044	110.5	194.709	137.976	92.5113	2799.86	23.1278	1.58139
cerebellum_neonate_N06_biol_rep3_P6R3	954.972	922.6	1137.64	173.421	397.134	84.3983	264.178	3934.34	23.1228	1.73421
whole_body_embryo_E17	1429.03	800.306	1008.18	300.265	379.156	134.984	293.366	4345.29	23.0973	3.29961
kidney_neonate_N20	369.981	57.6236	231.946	5.5156	21.0464	121.198	11.1764	818.487	23.0785	2.46751
visual_cortex_-_Mecp_knockout_neonate_N15_donor3	97.5866	36.1645	65.5553	5.16635	13.2029	17.336	36.9681	271.98	22.8468	1.83693
lung_embryo_E16	2537.55	1937.65	1793.23	658.06	1038.79	178.704	268.9	8412.88	22.7595	2.24786
heart_embryo_E11	1316.14	1066.92	1067.97	439.504	384.5	104.218	169.749	4549	22.6331	2.63176
kidney_embryo_E17	1461.28	1058.02	1055.53	365.264	636.894	132.762	238.609	4948.36	22.3908	2.03553
intestine_embryo_E13	1469.34	1347.25	1102.12	484.79	769.822	118.525	199.284	5491.13	22.0899	2.85031
aorta_adult	144.517	28.7657	163.786	7.98284	7.29466	35.3722	20.0947	407.813	22.0216	2.06453
spleen_embryo_E16.	3309.63	2197.5	2151.5	932.337	1367.39	211.362	258.264	10428	21.948	1.50328
whole_body_embryo_E12	1525.03	723.254	926.769	327.975	507.453	149.031	679.452	4838.96	21.9006	1.06832
whole_body_neonate_N10	1099.79	740.894	1231.86	238.144	356.255	103.436	44.9828	3815.36	21.89	1.9244
pancreas_embryo_E14	3017.67	3009.9	2348.25	883.745	1280.36	146.513	277.784	10964.2	21.7748	2.17748
heart_neonate_N30	304.798	117.513	337.633	24.4098	25.0578	79.3858	15.0131	903.811	21.7096	1.72813
liver_embryo_E12	3403.65	2844.1	3310.96	1641.67	1697.83	58.2152	81.0446	13037.5	21.688	2.51124
lung_neonate_N20	332.705	79.4343	229.637	12.0793	13.9174	43.0652	10.5037	721.342	21.4013	1.96945
whole_body_embryo_E14e5	1540.82	1008.03	1256.04	433.134	556.126	98.3934	167.624	5060.17	21.3017	2.53591
kidney_embryo_E18	1327.82	936.329	920.317	323.836	509.433	150.642	216.718	4385.09	21.1982	2.48064
testis_embryo_E17	2424.06	1928.1	1758.58	791.3	1049.59	263.359	280.485	8495.47	20.7961	1.92233
thymus_embryo_E16	3010.08	3477.14	3045.51	1286.88	2070.23	93.4462	55.234	13038.5	20.6693	2.25799
pancreas_neonate_N00	462.099	270.065	349.08	77.0492	76.8526	107.515	54.4455	1397.11	20.6382	1.37588
lung_neonate_N25	346.234	120.664	209.245	23.139	35.6313	77.5087	19.5901	832.012	20.5838	1.56153
heart_neonate_N03	836.07	393.017	396.485	104.199	142.18	114.272	49.2097	2035.43	20.4765	2.31187
testis_embryo_E18	1552.3	1061.49	982.177	367.417	617.896	217.462	198.28	4997.02	20.4736	2.58225
heart_neonate_N20	176.27	47.2026	145.039	12.4217	15.7342	58.5596	6.62493	461.852	20.4663	1.18302
heart_embryo_E16	933.905	681.721	736.97	246.449	267.849	104.902	85.7397	3057.54	20.4209	1.25882
pancreas_embryo_E15	2554.56	2174.15	1855.31	633.863	931.902	255.158	233.506	8638.45	20.3787	1.27367
stomach_embryo_E16	1576.29	1327.72	1152.39	465.921	614.557	200.271	156.775	5493.92	20.2806	1.6011
whole_body_embryo_E18	881.794	501.865	757.505	163.13	219.154	128.762	112.99	2765.2	20.2441	1.17698
intestine_embryo_E17	1131.84	694.006	663.233	265.617	285.053	129.839	132.269	3301.86	19.9753	2.42943
whole_body_neonate_N06	1200.6	724.568	1225.38	234.509	369.182	115.501	69.6745	3939.41	19.8736	1.16904
whole_body_neonate_N01	1006.25	329.342	1047.31	89.1931	87.4234	110.076	120.694	2790.29	19.8207	1.59273
whole_body_neonate_N00	805.944	396.887	797.605	141.085	191.569	119.9	113.589	2566.58	19.3823	1.57763
liver_embryo_E13	3808.08	2514.63	3717.41	1350.67	1651.05	79.1807	63.3446	13184.4	18.3904	2.55422
thymus_embryo_E15	2368.85	2520.22	2129.85	1047.36	1664.64	140.675	111.652	9983.25	18.3309	2.08305
intestine_neonate_N10	746.989	358.278	417.089	99.3246	146.747	112.58	34.1662	1915.17	18.2966	1.3069
intestine_embryo_E16	1211.38	821.14	720.383	364.667	325.029	181.055	173.639	3797.29	18.1566	1.53436
spleen_neonate_N25	4038.87	4001.76	5273.12	1151.79	2083.12	13.0195	4.55683	16566.2	18.0103	2.82089
heart_embryo_E12	1528.74	1159.94	1230.29	339.399	551.228	99.7461	142.007	5051.35	17.8493	3.41237
skin_neonate_N10	1291.69	511.143	630.628	148.19	208.365	175.511	51.7022	3017.23	17.6375	1.38334
stomach_neonate_N30	689.282	330.835	611.548	108.33	110.444	172.134	16.1686	2038.74	17.5368	2.11436
intestine_neonate_N07	1024.89	518.488	613.671	137.383	200.033	129.39	53.1687	2677.02	17.475	0.929523
skin_neonate_N06	1808.65	946.985	998.09	320.316	349.778	200.512	97.0443	4721.38	17.454	0.69816
kidney_embryo_E14	3556.32	3953.28	2183.83	2069.6	1850.27	263.876	529.179	14406.4	17.4204	3.14138
heart_embryo_E17	646.462	435.228	526.446	147.95	152.433	72.9403	59.1455	2040.6	17.416	1.89679
cerebellum_embryo_E16_biol_rep2_E16R2	352.308	358.681	328.451	77.7823	122.883	33.4987	109.484	1383.09	17.3213	1.47067
liver_embryo_E15	3906.99	2989.75	4820.61	1421.42	1764.85	72.604	33.0018	15009.2	17.2461	1.27749
liver_embryo_E14	3422.65	2559.48	3384.13	1521.15	1625.81	59.5959	33.9164	12606.7	17.2004	0.72678
stomach_neonate_N07	893.352	425.032	502.667	125	165.621	129.941	74.1062	2315.72	16.3896	0.941031
cerebellum_neonate_N09_biol_rep1_P9R1	847.368	579.065	887.449	232.431	291.18	88.2141	220.169	3145.88	16.2885	2.1962
kidney_neonate_N30	645.636	151.066	544.886	12.877	28.8539	127.816	15.3808	1526.52	15.977	1.66923
small_intestine_neonate_N16	594.497	267.187	338.613	81.7674	121.208	101.488	12.9866	1517.75	15.8725	1.92394
thymus_embryo_E14	3416.95	3113.6	2626.23	1226.45	1962.55	195.305	192.931	12734	15.7313	0.890449
spleen_embryo_E18	2486.63	1827.01	2193.73	761.498	1131.49	83.8414	77.8267	8562.03	15.3102	1.27585
stomach_embryo_E17	1201.27	877.312	819.02	272.797	389.59	142.584	122.035	3824.61	15.3068	2.30651
heart_neonate_N10	300.187	145.945	197.126	43.6835	60.1773	57.6783	21.4919	826.289	15.1943	0.999623
spleen_neonate_N10	5730.58	5925.29	7489.58	1376.19	3446.6	30.4638	12.7335	24011.4	15.1513	1.28947
stomach_embryo_E18	1070.04	696.945	785.893	207.398	287.03	135.751	112.904	3295.96	14.6398	1.55271
intestine_embryo_E18	928.898	585.108	615.486	231.69	240.247	142.48	90.2799	2834.19	14.3335	1.49753
cerebellum_embryo_E18_biol_rep3_E18R3	222.404	392.024	330.64	64.6454	115.65	16.9027	82.1411	1224.41	14.2338	1.48269
stomach_neonate_N03	1140.08	705.998	689.627	201.561	272.031	122.076	76.6384	3208.01	13.999	0.949082
intestine_neonate_N06	712.849	498.603	515.368	106.688	210.328	107.994	39.8447	2191.67	13.717	0.653191
liver_embryo_E16	3271.39	2474.07	3970.9	1216.4	1261.49	77.6232	25.1266	12297	13.685	1.34607
heart_neonate_N25	206.757	86.5918	164.221	20.8124	28.5601	39.9538	7.14003	554.036	13.5205	1.21532
kidney_neonate_N25	330.256	98.7156	230.336	11.9047	36.5167	98.0468	12.1722	817.948	13.2423	1.20385
intestine_neonate_N01	781.058	300.195	474.596	93.085	109.287	109.44	47.536	1915.2	12.9922	0.764245
intestine_neonate_N30	621.135	301.665	409.986	106.323	131.282	109.651	8.81868	1688.86	12.9784	0.831951
intestine_neonate_N20	576.665	283.446	302.993	90.0603	124.967	67.7197	14.661	1460.51	11.8684	2.79257
liver_neonate_N00	1430.96	1133.24	1850.27	299.686	467.639	97.0668	10.5552	5289.42	11.6935	0.724379
intestine_neonate_N25	611.027	365.155	392.803	123.457	157.538	99.4613	8.69417	1758.14	11.4763	1.21718
intestine_neonate_N00	645.357	337.02	338.096	118.316	159.547	86.4062	9.32183	1694.06	11.473	1.0756
pancreas_embryo_E16	1266.25	1058.44	940.979	192.358	251.643	206.391	80.0967	3996.16	11.1946	0.630683
stomach_neonate_N25	295.535	176.166	263.96	42.9344	43.8971	69.8888	11.5519	903.933	10.7817	0.385062
liver_embryo_E18	1902.02	1342.33	2243.34	492.675	536.514	62.2106	27.7651	6606.85	10.438	2.29636
pancreas_neonate_N02	544.754	371.007	340.624	87.9423	91.3012	110.233	25.6498	1571.51	10.3821	0.458033
liver_neonate_N30	389.221	81.5802	290.142	8.51272	12.5326	64.3183	2.36464	848.671	9.93151	0.945858
pancreas_embryo_E18	360.468	210.594	275.462	70.5565	67.7896	94.2291	45.9617	1125.06	9.83795	0.307436
liver_neonate_N20	310.465	153.061	160.25	26.8081	55.1139	38.1904	4.94228	748.831	9.2855	0.299532
intestine_adult	840.323	438.373	475.576	147.252	200.325	135.804	3.64227	2241.3	9.10566	1.82113
pancreas_neonate_N01	434.182	333.329	276.942	73.7867	74.2701	89.0919	28.6769	1310.28	9.02196	0.644426
liver_neonate_N03	1467.88	1338.12	1496.17	398.103	803.595	47.037	8.47027	5559.38	8.65049	1.08131
pancreas_embryo_E17	681.263	491.139	560.632	153.598	175.888	117.446	86.7266	2266.69	8.42915	0.749258
liver_embryo_E17	2787.98	2752.6	4503.44	843.663	1104.95	53.3518	24.2331	12070.2	8.01255	1.368
colon_adult	503.779	214.767	294.606	67.2949	80.686	64.4132	3.55968	1229.11	7.9669	0.508525
pancreas_neonate_N16	247.637	117.163	124.392	14.8032	11.3606	74.7043	5.96716	596.027	7.80322	0.229506
liver_neonate_N07	640.492	407.207	510.727	104.978	162.05	53.7389	19.5793	1898.77	7.49845	0.41658
testis_neonate_N20	166.406	59.9812	269.082	8.12245	699.78	16.8697	125.794	1346.04	7.08111	1.24961
liver_neonate_N10	343.008	207.818	244.55	47.8031	92.7547	43.1066	10.9025	989.943	6.54147	1.17411
liver_adult_pregnant_day01	199.147	42.4713	130.758	2.67536	7.69165	31.2682	0.33442	414.346	6.18676	1.6721
liver_neonate_N25	260.558	146.252	149.118	43.3025	53.7036	38.2081	1.16747	692.31	5.94348	1.2736
pancreas_neonate_N25	66.5324	38.7954	52.9358	4.89475	3.62574	42.9651	0.906436	210.656	4.1696	0.543861
testis_neonate_N30	73.5557	21.812	110.174	6.20925	243.275	12.8961	48.4003	516.322	3.98029	0.318423
liver_neonate_N06	120.718	92.3914	142.69	61.153	40.2392	13.2366	25.679	496.107	3.70625	0
pancreas_neonate_N30	64.7445	39.2655	54.2737	6.63151	5.40991	37.5204	1.39611	209.242	3.31575	0
pancreas_adult	23.9133	9.11801	17.2038	0.86019	0.344076	19.2682	0.172038	70.8796	2.92464	0
stomach_adult	10.9782	5.3552	49.2679	0.53552	0.26776	44.4482	10.7104	121.563	2.40984	0.26776
testis_adult	38.4481	9.5187	85.295	1.11985	181.602	4.29275	51.513	371.789	0.933206	0.373282

## Sheet: human_primary
	p1@HIST1H1E	p1@HIST1H1D	p1@HIST1H1C	p1@HIST1H1B	p1@HIST1H1A	p1@H1F0	p1@H1FX	TotalHistone1	p1@MECP2	p2@MECP2
Astrocyte-cerebellum_avr	1343.62	461.825	2022.11	1230.9	331.679	105.682	582.507	6078.32	34.2441	2.01642
Astrocyte-cerebral_cortex_avr	1490.44	684.634	1577.83	1778.38	623.868	142.365	474.539	6772.06	25.8517	1.05217
Schwann_cells_avr	1313.8	614.41	2369.35	1708.28	317.472	53.5399	556.227	6933.08	17.6024	2.84777
Neurons_avr	1108.34	212.095	587.443	470.473	137.22	66.7057	414.204	2996.49	12.7493	0.325902
Oligodendrocyte-precursors_donor1	536.912	242.395	389.968	278.817	131.873	81.6357	182.11	1843.71	10.0475	0.627967
Neural_stem_cells_avr	357.526	38.5635	157.341	144.976	24.6282	33.0108	164.695	920.74	9.46589	0.202689

## Sheet: mouse_primary
	p1@Hist1h1b	p1@Hist1h1d	p1@Hist1h1e	p1@Hist1h1c	p1@Hist1h1a	p1@H1f0	p1@H1fx	Total	p1@Mecp2	p2@Mecp2
neurons-striatal_avr	104.04	336.352	742.868	287.355	126.519	150.76	274.384	2022.28	76.6126	6.06551
Neurons-spiral_ganglion_pool1	31.0116	1147.43	1240.46	961.36	248.093	93.0348	31.0116	3752.4	62.0232	31.0116
neurons-ventral_spinal_cord_avr	88.4528	267.773	431.587	290.247	101.313	95.2538	131.546	1406.17	57.3281	4.34958
neurons-cortical_avr	789.387	1768.69	2016.65	1636.78	692.768	441.528	568.166	7913.96	56.8528	4.81601
neurons-hippocampal_avr	816.865	2296.95	2527.49	2518.44	984.414	449.326	744.846	10338.3	56.3738	5.31646
neurons-raphe_avr	5.17045	39.6792	138.028	81.7589	13.8044	55.4106	44.9759	378.827	47.8852	4.71092
neurons-substantia_nigra_avr	5.40592	44.5981	200.672	121.688	14.7416	54.9979	45.3672	487.47	45.4038	4.63263
neurona-dorsal_spinal_cord_avr	135.255	493.204	575.694	703.579	190.61	124.969	94.4279	2317.74	41.4106	2.4933
neurospheres-parasympathetic_neuron_derived_avr	244.169	544.243	833.666	569.957	220.638	108.273	219.785	2740.73	35.9973	4.04551
neurospheres-sympathetic_neuron_derived_avr	174.082	404.165	671.006	457.127	161.381	79.1772	202.012	2148.95	30.2492	3.48784
schwann_avr	67.6355	288.976	693.763	517.93	88.5404	183.65	25.7972	1866.29	30.1092	4.68205
neurospheres-enteric_neuron_derived_avr	370.245	712.468	1063.71	759.211	325.371	100.887	243.999	3575.89	26.2816	4.09207
astrocytes_hippocampus_avr	52.4813	257.958	423.507	472.723	61.9554	108.744	234.424	1611.79	15.3518	0.969665
microglia_avr	264.771	1081.28	1029.99	1324.69	327.502	158.05	162.454	4348.73	14.2477	1.51404
astrocytes_avr	148.239	629.443	812.679	802.25	170.171	153.456	241.462	2957.7	13.5281	3.2827
astrocytes_cerebellar_avr	234.005	984.024	1292.13	1268.02	283.702	150.829	318.593	4531.29	12.7278	3.33611
