# Supplementary material for: CAGE-defined promoter regions of the genes implicated in Rett Syndrome
Source: BMC Genomics. 2014 Dec 24;15(1):1177. doi: 10.1186/1471-2164-15-1177 (PMC4522966; doi:10.1186/1471-2164-15-1177)
Supplement: Supplementary file 10 — Additional file 10: Table S4: Pearson and Spearman correlations for all TSSs in human and mouse. (XLS 20 KB) [file 12864_2013_7082_MOESM10_ESM.xls]

## Sheet: Sheet1
Promoter	Chrom_location	H3K4me3_start	H3K4me3_End	distance_promoter_start	distance_promoter_end	H3K27ac_start	H3K27ac_End	distance_enhancer_start	distance_enhancer_end	H3K4me1	distance_H3k4me1
pA@Foxg1	chr12:50484904..50484950,+	not found	not found	N/A	N/A	not found	not found	N/A	N/A	not found	N/A
pB@Foxg1	chr12:50485112..50485144,+	not found	not found	N/A	N/A	not found	not found	N/A	N/A	not found	N/A
p1@Foxg1	chr12:50483639..50483654,+	not found	not found	N/A	N/A	50482596	50483596	-1043	-58	not found	N/A
p2@Foxg1	chr12:50485973..50486015,+	50486037	50487037	64	1022	not found	not found	N/A	N/A	not found	N/A
p3@Foxg1	chr12:50483663..50483678,+	not found	not found	N/A	N/A	50482596	50483596	-1067	-82	not found	N/A
p4@Foxg1	chr12:50484072..50484092,+	not found	not found	N/A	N/A	50482596	50483596	-1476	-496	not found	N/A
p1@Mecp2	chrX:71330925..71330991,-	71329741	71330741	-1184	-250	71329679	71330679	-1246	-312	not found	N/A
p2@Mecp2	chrX:71330995..71331011,-	71329741	71330741	-1254	-270	71329679	71330679	-1316	-332	not found	N/A
p1@Cdkl5	chrX:157432573..157432593,-	157431982	157432982	-591	389	157432937	157433937	364	1344	not found	N/A
p2@Cdkl5	chrX:157432597..157432618,-	157431982	157432982	-615	364	157432937	157433937	340	1319	not found	N/A
