# Supplementary material for: CAGE-defined promoter regions of the genes implicated in Rett Syndrome
Source: BMC Genomics. 2014 Dec 24;15(1):1177. doi: 10.1186/1471-2164-15-1177 (PMC4522966; doi:10.1186/1471-2164-15-1177)
Supplement: Supplementary file 13 — Additional file 13: Table S6: Locations and correlations of human enhancers to the three Rett genes. (XLS 26 KB) [file 12864_2013_7082_MOESM13_ESM.xls]

## Sheet: human_enhancers
enhancer position	distance from RefSeq start site (bp)	gene	correlation (Pearson)	FDR(Benjamini-Hochberg)
chr14:29345370-29345639	109083	FOXG1	0.457	0
chr14:29243702-29244197	7415	FOXG1	0.784	0
chr14:28846944-28847285	389002	FOXG1	0.277	3.17746e-14
chr14:29228603-29228912	7375	FOXG1	0.54	0
chrX:152997096-152997386	365802	MECP2	0.262	3.82472e-13
chrX:152997863-152998070	365118	MECP2	0.431	0
chrX:153166203-153166850	196338	MECP2	0.25	2.19404e-11
chrX:153233137-153233308	129880	MECP2	0.321	0
chrX:153239828-153239923	123265	MECP2	0.247	1.41417e-11
chrX:153250067-153250295	112893	MECP2	0.297	0
chrX:153304167-153304640	58548	MECP2	0.483	0
chrX:153306272-153306572	56616	MECP2	0.399	0
chrX:153308447-153308946	54252	MECP2	0.437	0
chrX:153309720-153309889	53299	MECP2	0.431	0
chrX:153771434-153771677	408246	MECP2	0.546	0
chrX:153771070-153771275	407882	MECP2	0.49	0
chrX:153401039-153401186	37851	MECP2	0.242	3.14268e-11
chrX:153389356-153389701	26168	MECP2	0.337	0
chrX:18693104-18693424	249379	CDKL5	0.216	2.48647e-09
